# Supplementary material for: Circulating T cell-monocyte complexes are markers of immune perturbations
Source: eLife. 2019 Jun 25;8:e46045. doi: 10.7554/eLife.46045 (PMC6592685; doi:10.7554/eLife.46045)
Supplement: Figure 1—source data 1. — Memory CD4+ T cells were sorted from 30 LTBI subjects and 29 TB uninfected control subjects (gating strategy Figure 1—figure supplement 1A) and their transcriptomic profile defined by RNA sequencing. The 22-var genes were identified as presented in Figure 1A. [file elife-46045-fig1-data1.xlsx]

## Sheet: Sheet1
Figure 1 - source data 1. Non-parametric Spearman matrix correlation between the 22-var genes in memory CD4+ T cells from healthy subjects
	CD14	CD36	CPVL	CST3	CYBB	FCER1A	FCER1G	FCN1	FPR1	IFI30	IGJ	IL8	LYN	LYZ	MNDA	MPEG1	MS4A6A	S100A8	S100A9	SERPINA1	TYROBP	VCAN	Average
CD14	1	0.79459	0.86513	0.81877	0.81555	0.59561	0.83654	0.87483	0.83716	0.86701	0.69352	0.86571	0.48503	0.89437	0.82516	0.80287	0.72816	0.87488	0.88305	0.84757	0.83687	0.85173	0.804481
CD36	0.79459	1	0.80463	0.81789	0.77988	0.56203	0.87868	0.80446	0.7804	0.84136	0.73127	0.79146	0.60745	0.87158	0.8643	0.85971	0.64676	0.83132	0.85105	0.81538	0.80257	0.78041	0.786532
CPVL	0.86513	0.80463	1	0.88553	0.80733	0.69749	0.88096	0.8505	0.76328	0.90351	0.63615	0.76419	0.57636	0.89441	0.88841	0.8895	0.70678	0.7997	0.8106	0.85724	0.85399	0.80913	0.806896
CST3	0.81877	0.81789	0.88553	1	0.80184	0.76424	0.84642	0.86515	0.79474	0.89206	0.61236	0.72811	0.65759	0.86467	0.85541	0.90173	0.61202	0.78475	0.81382	0.82281	0.85115	0.75533	0.797447
CYBB	0.81555	0.77988	0.80733	0.80184	1	0.68476	0.86824	0.82997	0.75863	0.85174	0.65476	0.80123	0.55191	0.86638	0.78812	0.81596	0.62784	0.82988	0.85022	0.86658	0.85898	0.86376	0.789217
FCER1A	0.59561	0.56203	0.69749	0.76424	0.68476	1	0.71168	0.62432	0.49732	0.68917	0.53177	0.50647	0.5255	0.66693	0.69435	0.66926	0.55208	0.5921	0.60297	0.62729	0.71455	0.60662	0.624596
FCER1G	0.83654	0.87868	0.88096	0.84642	0.86824	0.71168	1	0.85569	0.81184	0.90811	0.75318	0.80341	0.58432	0.93347	0.89854	0.84964	0.73853	0.8808	0.86837	0.89323	0.89268	0.84151	0.83504
FCN1	0.87483	0.80446	0.8505	0.86515	0.82997	0.62432	0.85569	1	0.80989	0.88024	0.62233	0.81942	0.62552	0.9135	0.84015	0.83556	0.65923	0.85732	0.87183	0.86042	0.85157	0.80939	0.80768
FPR1	0.83716	0.7804	0.76328	0.79474	0.75863	0.49732	0.81184	0.80989	1	0.79257	0.67298	0.81587	0.51221	0.86212	0.82386	0.79305	0.68582	0.84561	0.86141	0.78363	0.76871	0.78883	0.764759
IFI30	0.86701	0.84136	0.90351	0.89206	0.85174	0.68917	0.90811	0.88024	0.79257	1	0.73891	0.84957	0.6634	0.91615	0.89154	0.89486	0.69358	0.88091	0.87728	0.89936	0.91535	0.83676	0.842069
IGJ	0.69352	0.73127	0.63615	0.61236	0.65476	0.53177	0.75318	0.62233	0.67298	0.73891	1	0.74789	0.42735	0.77063	0.73508	0.66731	0.61221	0.78925	0.73937	0.61607	0.71309	0.78251	0.678476
IL8	0.86571	0.79146	0.76419	0.72811	0.80123	0.50647	0.80341	0.81942	0.81587	0.84957	0.74789	1	0.56925	0.86722	0.76934	0.76736	0.63498	0.8706	0.87325	0.78814	0.81406	0.86283	0.776684
LYN	0.48503	0.60745	0.57636	0.65759	0.55191	0.5255	0.58432	0.62552	0.51221	0.6634	0.42735	0.56925	1	0.58183	0.58745	0.71443	0.29348	0.51636	0.52552	0.64931	0.58108	0.45582	0.556722
LYZ	0.89437	0.87158	0.89441	0.86467	0.86638	0.66693	0.93347	0.9135	0.86212	0.91615	0.77063	0.86722	0.58183	1	0.91477	0.87378	0.70263	0.93526	0.93916	0.88778	0.92048	0.88822	0.855492
MNDA	0.82516	0.8643	0.88841	0.85541	0.78812	0.69435	0.89854	0.84015	0.82386	0.89154	0.73508	0.76934	0.58745	0.91477	1	0.87319	0.73346	0.87491	0.88758	0.83198	0.85781	0.79505	0.820498
MPEG1	0.80287	0.85971	0.8895	0.90173	0.81596	0.66926	0.84964	0.83556	0.79305	0.89486	0.66731	0.76736	0.71443	0.87378	0.87319	1	0.60716	0.77642	0.80303	0.86631	0.84376	0.7898	0.804509
MS4A6A	0.72816	0.64676	0.70678	0.61202	0.62784	0.55208	0.73853	0.65923	0.68582	0.69358	0.61221	0.63498	0.29348	0.70263	0.73346	0.60716	1	0.65993	0.64576	0.62949	0.67453	0.62004	0.641165
S100A8	0.87488	0.83132	0.7997	0.78475	0.82988	0.5921	0.8808	0.85732	0.84561	0.88091	0.78925	0.8706	0.51636	0.93526	0.87491	0.77642	0.65993	1	0.96372	0.8431	0.87656	0.88341	0.817466
S100A9	0.88305	0.85105	0.8106	0.81382	0.85022	0.60297	0.86837	0.87183	0.86141	0.87728	0.73937	0.87325	0.52552	0.93916	0.88758	0.80303	0.64576	0.96372	1	0.83004	0.8881	0.87101	0.821769
SERPINA1	0.84757	0.81538	0.85724	0.82281	0.86658	0.62729	0.89323	0.86042	0.78363	0.89936	0.61607	0.78814	0.64931	0.88778	0.83198	0.86631	0.62949	0.8431	0.83004	1	0.83622	0.79142	0.802065
TYROBP	0.83687	0.80257	0.85399	0.85115	0.85898	0.71455	0.89268	0.85157	0.76871	0.91535	0.71309	0.81406	0.58108	0.92048	0.85781	0.84376	0.67453	0.87656	0.8881	0.83622	1	0.82631	0.81802
VCAN	0.85173	0.78041	0.80913	0.75533	0.86376	0.60662	0.84151	0.80939	0.78883	0.83676	0.78251	0.86283	0.45582	0.88822	0.79505	0.7898	0.62004	0.88341	0.87101	0.79142	0.82631	1	0.786185
