# Supplementary material for: Circulating T cell-monocyte complexes are markers of immune perturbations
Source: eLife. 2019 Jun 25;8:e46045. doi: 10.7554/eLife.46045 (PMC6592685; doi:10.7554/eLife.46045)
Supplement: Supplementary file 1. [file elife-46045-supp1.xlsx]

## Sheet: Table S1
Supplementary file 1: Fluorochrome-conjugated antibodies used in the study.
Marker	Fluorochrome	Clone	Source	Catalog number	Vol per test	Used in Figure
CCR7	PerCpCy5.5	G043H7	Biolegend	353220	4 µl	1
CD2	BV421	RPA-2.10	Biolegend	300229	3 µl	3
CD3	AF700	UCHT1	BD pharmigen	557943	3 µl	1, 3, 4
CD3	AF488	UCHT1	Biolegend	300415	1 µl	2
CD4	APCeF780	RPA-T4	eBiosciences	47-0049-42	1 µl	1
CD5	APC-Cy7	L17F12	Biolegend	364009	3 µl	3
CD7	APC	CD7-6B7	Biolegend	343107	3 µl	3
CD8a	BV650	RPA-T8	Biolegend	301042	1 µl	1
CD14	APC	61D3	Tonbo biosciences	20-0149-T100	1 µl	1, 4
CD14	AF594	HCD14	Biolegend	325630	1 µl	2D
CD14	AF647	63D3	Biolegend	367128	1 µl	2(except D,H)
CD14	BV421	HCD14	Biolegend	325628	1 µl	2H
CD14	PE	61D3	eBioscience	12-0149-42	1 µl	3
CD27	BV650	O323	Biolegend	302827	2 µl	3
CD33	APC	WM53	Biolegend	303407	1 µl	3
CD36	APC-Cy7	5-271	Biolegend	336213	2 µl	3
CD45	PerCpCy5.5	HI30	Tonbo biosciences	65-0459-T100	3 µl	3
CD45RA	eF450	HI100	eBiosciences	48-0458-42	1 ul	1
CD64	AF488	10.1	Biolegend	305010	1 µl	3
CD163	PE-Cy7	GHI/61	Biolegend	333613	2 µl	3
ICAM1 (CD54)	AF568*	HCD54	Biolegend	322704	5 µl	2H
LFA1 (CD11a)	CF633*	TS2/4	Biolegend	350602	5 µl	2H
LFA1 (CD11a/CD18)	AF647	m24	Biolegend	363412	5 µl	2H
* in-house conjugated
